# Supplementary material for: Family expansion and gene rearrangements contributed to the functional specialization of PRDM genes in vertebrates
Source: BMC Evol Biol. 2007 Oct 4;7:187. doi: 10.1186/1471-2148-7-187 (PMC2082429; doi:10.1186/1471-2148-7-187)
Supplement: Additional file 2 — Expression data used for the analysis. The reported data represent the Ct values for each PRDM gene in 21 tissues obtained by qPCR. [file 1471-2148-7-187-S2.xls]

## Sheet: Additional file 2
Detector	Colon	Thyroid	Uterus	Testis	Lung	Breast	Liver	Brain	Ovary	Bladder	Thymus	Kidney	Pancreas	Spleen	Stomach	Placenta	Fetal Liver	Fetal Brain	Prostate	CD34+	Melanocytes
PRDM1-Hs01068508_m1	30.25	30.38	32.09	32.53	29.61	29.66	34.77	30.88	32.35	31.70	30.70	31.65	34.82	31.58	29.92	30.15	32.47	30.99	30.20	32.12	>45
PRDM1-Hs00153357_m1	27.24	27.63	29.78	30.16	26.67	27.19	31.63	27.92	29.66	28.99	28.00	28.67	31.21	28.02	27.66	27.66	29.51	28.43	27.36	29.46	33.36
PRDM2-Hs00202013_m1	32.55	31.99	33.23	32.03	31.26	31.10	35.20	28.05	34.08	32.14	31.72	32.62	34.87	33.34	32.71	32.14	34.02	27.63	30.71	29.94	31.99
PRDM2-Hs00210612_m1	30.98	28.87	31.79	28.76	29.27	28.50	34.37	29.60	31.08	31.10	30.13	29.02	30.81	30.83	31.03	28.94	31.99	29.83	27.74	27.05	27.70
PRDM2-Hs01030714_m1	30.99	29.91	31.79	29.27	30.03	28.85	35.18	27.25	30.97	31.12	29.32	29.79	31.82	30.20	31.34	30.86	31.51	26.24	27.95	27.77	29.13
PRDM2-Hs01030716_m1	27.54	26.97	29.25	27.66	26.69	27.74	31.37	25.19	29.17	27.98	27.63	26.63	28.33	28.95	28.60	26.84	29.42	24.29	25.40	26.32	26.06
PRDM3-Hs01549312_m1	31.04	32.21	34.36	37.05	29.34	30.74	36.71	33.28	32.55	32.00	35.20	27.73	30.01	33.63	29.85	32.14	37.67	33.40	28.53	30.71	>45
PRDM3-Hs00231880_m1	>45	37.70	>45	>45	35.82	35.02	>45	>45	37.00	38.11	>45	36.87	39.82	>45	37.34	>45	>45	>45	36.62	37.25	>45
PRDM3-Hs01118675_m1	>45	>45	>45	>45	>45	>45	>45	>45	>45	28.82	>45	36.60	37.39	>45	35.43	>45	>45	>45	37.85	37.23	>45
PRDM3-Hs00602795_m1	30.35	33.05	36.24	33.50	29.94	31.47	37.97	33.51	32.74	33.35	36.00	27.82	30.21	34.31	30.13	32.56	35.93	33.40	30.15	29.02	>45
PRDM4-Hs00973626_g1	34.06	35.11	>45	39.46	35.67	31.75	>45	31.41	33.67	34.68	36.95	31.15	35.69	34.42	37.39	32.56	35.36	31.19	31.36	31.68	29.90
PRDM4-Hs00973632_m1	30.26	30.28	32.48	30.01	30.12	30.17	34.07	29.01	32.18	31.30	31.09	29.25	31.33	32.05	31.87	30.07	32.61	28.74	29.01	28.87	28.22
PRDM4-Hs00183771_m1	30.50	30.15	32.57	30.33	30.14	29.43	34.05	29.02	32.08	31.51	31.19	29.06	31.22	31.89	31.59	30.31	32.69	28.86	28.85	29.00	28.16
PRDM4-Hs00973624_m1	27.78	28.15	30.47	28.28	27.51	27.75	31.32	26.13	29.57	28.98	28.65	26.44	28.66	29.44	29.00	27.69	30.45	26.40	26.49	26.72	25.69
PRDM5-Hs00924598_m1	31.43	29.85	32.80	31.49	30.45	30.32	35.70	30.06	33.64	31.51	32.78	30.42	31.24	34.10	31.86	32.69	32.74	30.38	28.83	32.65	29.25
PRDM5-Hs00928748_m1	32.63	31.03	34.20	32.68	31.44	31.26	36.36	31.23	35.02	33.00	34.00	31.21	32.51	34.80	33.00	33.79	33.67	31.23	29.53	33.96	30.43
PRDM5-Hs00928749_m1	32.21	31.21	34.37	32.45	31.56	31.79	>45	30.87	35.35	32.98	34.09	31.15	32.08	36.02	32.75	35.12	33.53	31.22	29.63	34.02	30.71
PRDM5-Hs00928750_m1	35.06	34.12	35.01	35.18	34.42	32.16	36.72	32.62	36.95	34.17	36.47	34.22	35.43	36.56	34.99	36.66	37.62	32.49	31.91	36.48	32.43
PRDM5-Hs00928751_g1	34.21	35.16	34.57	35.10	34.18	33.09	>45	32.73	36.33	33.95	37.06	34.41	36.33	37.43	34.63	35.27	35.54	33.60	31.46	38.32	32.77
PRDM5-Hs00924602_m1	32.35	30.28	32.90	31.21	30.90	29.87	36.07	29.88	33.27	32.74	33.78	30.44	31.23	34.05	32.56	32.62	33.24	29.63	29.04	32.78	30.82
PRDM6-Hs01372996_m1	34.73	36.80	36.95	36.47	32.92	35.90	>45	38.81	37.12	32.73	43.15	38.46	38.22	>45	37.92	34.63	44.45	38.00	33.48	36.97	37.38
PRDM6-Hs01372998_m1	32.53	33.76	35.11	33.57	30.13	32.82	40.07	33.88	34.31	29.99	36.71	33.35	36.29	37.15	35.50	31.86	35.98	34.96	30.54	37.92	>45
PRDM6-Hs01372999_m1	29.49	30.41	32.32	30.63	27.45	29.69	33.72	31.05	31.26	27.09	32.64	30.64	33.16	>45	32.02	29.03	32.25	30.69	28.00	35.73	34.64
PRDM6-Hs01373000_m1	29.21	31.05	33.26	30.64	27.45	29.17	33.88	30.76	31.10	27.28	33.30	30.87	33.59	>45	31.58	28.77	32.71	30.59	27.74	>45	34.79
PRDM7-Hs00364862_m1	>45	>45	>45	35.97	>45	>45	>45	>45	>45	>45	>45	>45	>45	>45	>45	>45	>45	35.88	>45	36.75	28.19
PRDM9-Hs00360639_m1	>45	>45	>45	38.83	>45	>45	>45	>45	>45	>45	>45	>45	>45	>45	>45	>45	>45	>45	>45	>45	33.62
PRDM9-Hs01633270_s1	>45	>45	>45	>45	>45	>45	>45	>45	>45	>45	>45	35.60	>45	>45	>45	>45	>45	>45	>45	32.17	36.47
PRDM8-Hs01027634_g1	32.17	34.17	32.87	33.54	31.97	29.56	36.20	29.03	33.78	31.30	32.71	32.66	35.47	33.47	32.64	30.80	36.11	27.45	29.17	27.35	>45
PRDM8-Hs01027635_g1	32.97	36.43	33.78	35.24	33.08	31.54	>45	29.48	35.40	32.22	33.77	32.88	38.14	35.70	33.29	31.46	>45	28.02	29.74	27.92	>45
PRDM8-Hs00220274_m1	31.72	34.34	32.05	34.03	32.21	30.22	36.75	27.18	33.08	30.05	32.54	32.60	35.80	32.90	31.52	30.87	36.53	24.94	25.85	27.43	>45
PRDM8-Hs01027637_m1	31.59	34.21	31.24	32.62	31.22	30.05	>45	26.40	32.15	29.23	31.83	32.02	34.23	32.44	30.73	29.95	34.32	23.93	25.04	26.68	>45
PRDM10-Hs00360640_m1	31.91	31.41	34.11	31.71	31.28	31.15	33.78	30.11	33.69	32.14	30.63	31.25	32.90	32.70	31.80	30.69	32.30	28.52	30.20	30.17	29.88
PRDM10-Hs00999751_m1	32.38	32.19	36.12	32.57	32.60	32.16	35.31	30.40	34.51	33.37	31.53	32.35	33.37	33.91	33.08	31.79	32.83	29.32	30.90	31.02	30.66
PRDM10-Hs01009813_m1	31.13	30.76	33.40	30.92	30.85	29.83	33.86	30.79	33.29	31.66	29.85	30.77	32.48	32.26	31.55	30.53	31.94	29.34	29.64	29.64	29.47
PRDM10-Hs00360651_m1	31.48	31.35	33.27	31.01	30.96	29.57	33.38	29.26	32.93	32.15	30.22	30.79	33.10	31.98	31.48	30.38	31.55	28.14	29.47	29.81	29.69
PRDM10-Hs00999748_m1	31.48	31.17	34.26	31.89	31.58	30.05	33.90	29.01	34.27	32.72	30.55	30.92	32.79	32.50	31.62	30.71	31.73	28.15	29.63	29.54	29.82
PRDM10-Hs00999749_m1	31.59	31.54	33.65	31.51	31.47	30.12	33.75	29.06	33.34	32.74	30.55	30.92	32.37	32.60	31.60	30.32	31.53	28.08	29.39	29.44	29.63
PRDM11-Hs01075848_m1	>45	>45	>45	>45	>45	>45	>45	40.24	>45	>45	>45	>45	>45	>45	>45	>45	>45	>45	>45	36.42	>45
PRDM11-Hs01075849_g1	33.57	31.80	34.66	34.97	32.16	32.40	37.80	31.37	34.09	33.66	34.34	32.75	34.62	33.92	34.38	32.66	34.37	30.27	31.09	30.71	33.12
PRDM11-Hs01075851_m1	30.45	28.82	31.10	30.99	29.27	28.96	34.34	28.55	30.94	30.40	30.95	29.76	31.74	31.14	31.57	30.24	30.97	27.48	28.31	27.58	30.13
PRDM11-Hs00220293_m1	31.69	29.20	32.04	31.76	30.26	30.19	33.58	29.20	32.27	31.82	32.07	30.07	32.24	33.11	32.98	30.50	31.60	27.52	29.28	28.83	31.65
PRDM12-Hs00964106_m1	>45	>45	>45	39.39	>45	>45	>45	>45	>45	>45	>45	>45	>45	>45	>45	>45	36.08	34.59	>45	36.45	>45
PRDM12-Hs00222080_m1	>45	>45	>45	36.27	>45	>45	>45	36.16	>45	>45	>45	>45	>45	>45	>45	>45	>45	39.99	36.03	>45	>45
PRDM13-Hs01127991_g1	>45	>45	>45	>45	>45	>45	>45	>45	>45	>45	>45	>45	>45	>45	>45	>45	>45	34.80	>45	>45	>45
PRDM13-Hs00222082_m1	>45	>45	>45	37.36	>45	>45	>45	>45	>45	>45	>45	>45	>45	36.98	>45	>45	>45	35.51	>45	>45	>45
PRDM14-Hs01119050_m1	>45	>45	>45	39.27	43.38	>45	>45	>45	>45	>45	>45	>45	>45	>45	>45	>45	>45	>45	>45	42.91	>45
PRDM14-Hs01119053_m1	>45	>45	>45	32.96	>45	>45	>45	>45	>45	>45	>45	34.27	>45	>45	>45	>45	>45	>45	35.27	>45	>45
PRDM14-Hs01119056_m1	>45	>45	>45	32.40	>45	>45	>45	>45	>45	>45	>45	34.47	>45	>45	>45	>45	>45	34.67	>45	36.87	>45
PRDM15-Hs00411314_m1	>45	>45	>45	>45	>45	>45	>45	>45	>45	>45	>45	>45	>45	>45	>45	>45	>45	>45	>45	>45	>45
PRDM15-Hs01562121_m1	31.73	31.92	33.32	31.05	31.20	30.77	34.94	29.96	32.49	31.84	30.26	32.49	32.79	33.04	31.91	31.48	32.77	28.47	29.78	28.96	30.20
PRDM15-Hs00376410_m1	33.72	33.91	34.97	33.13	34.62	38.20	36.23	36.49	35.95	37.44	33.98	35.80	36.79	36.52	34.98	>45	>45	>45	34.77	33.17	38.10
PRDM15-Hs01562117_m1	31.55	31.33	33.37	30.41	30.85	30.08	33.80	29.90	33.21	32.38	29.83	30.96	32.12	32.37	31.28	31.35	32.52	28.16	29.43	29.25	30.14
PRDM16-Hs00922674_m1	33.06	29.39	34.83	33.53	31.00	32.97	37.48	31.04	34.48	34.07	34.30	30.32	32.08	35.54	31.49	36.48	35.52	29.22	32.70	29.69	>45
PRDM16-Hs00223161_m1	34.93	30.62	36.01	34.43	32.11	34.39	40.38	30.82	36.06	35.04	35.29	31.00	32.85	36.61	32.22	36.45	40.88	29.80	32.92	30.41	37.10
PRDM16-Hs00922673_m1	35.78	30.40	35.61	34.89	33.27	33.21	36.67	31.16	36.58	35.27	35.84	30.87	31.84	40.40	32.17	34.99	38.75	29.46	34.18	31.25	39.87
PRDM16-Hs00926966_m1	35.13	29.88	36.62	33.98	32.59	33.52	36.40	30.96	37.02	34.24	37.09	30.60	32.06	35.35	31.61	35.42	36.48	29.56	32.61	30.38	>45
PRDM17-Hs01119928_g1	32.11	32.23	33.34	31.69	32.80	31.44	33.32	31.54	32.16	32.76	31.24	32.20	33.25	33.02	32.75	31.29	32.01	29.87	30.85	30.21	30.52
PRDM17-Hs00226901_m1	31.84	32.19	33.10	31.54	32.28	30.62	33.70	31.48	32.19	33.24	30.88	31.80	33.20	33.23	32.90	31.13	32.00	29.31	30.61	30.20	29.93
PRDM17-Hs01119931_m1	31.17	31.81	33.11	30.76	32.18	30.36	32.75	30.35	35.31	32.00	31.44	31.40	33.61	32.98	31.94	30.66	31.80	29.04	30.41	29.54	30.82
18S-Hs99999901_s1	14.43	14.73	16.27	15.46	14.59	13.67	14.64	11.99	15.30	14.91	14.53	13.14	11.88	15.60	15.34	12.19	11.79	12.55	10.84	10.86	11.79
GAPDH-Hs99999905_m1	23.15	23.50	25.53	24.25	24.28	23.37	24.77	22.16	22.90	23.88	22.98	23.40	26.01	25.78	24.43	23.61	23.09	21.79	22.80	20.60	20.83

## Sheet: Legend
The reported values represent the Ct values for each assay in all tissues. Genes showing a Ct higher than 45 were considered not expressed in that tissue. According to this definition, PRDM7, 9, 12, 13 and 14 result tissue specific and were not considered for further analysis.
