# Supplementary material for: Family expansion and gene rearrangements contributed to the functional specialization of PRDM genes in vertebrates
Source: BMC Evol Biol. 2007 Oct 4;7:187. doi: 10.1186/1471-2148-7-187 (PMC2082429; doi:10.1186/1471-2148-7-187)
Supplement: Additional file 3 — Multiple alignment used for the phylogenetic reconstruction. Multiple alignment of the vertebrate PRDM orthologs in phylip format. [file 1471-2148-7-187-S3.phy]

   109    181
fr_UP14BB5 SSLVLPSEVI IAQSSIPGEG L-GIFSKTWI KAGTEMGPF- ---TGRVLSP 
xt_sc191   SSLVLPSEVI IAQSSIPGEG L-GIFSKTWI KAGTEMGPF- ---TGRVISP 
gg_U3AB325 SSLVLPSEVI IAQSSIPGEG L-GIFSKTWI KAGTEMGPF- ---TGRVISP 
hs_PRDM12  SSLVLPAEVI IAQSSIPGEG L-GIFSKTWI KAGTEMGPF- ---TGRVIAP 
pt_PRDM12  SSLVLPAEVI IAQSSIPGEG L-GIFSKTWI KAGTEMGPF- ---TGRVIAP 
mm_XP35532 SSLVLPVEVI IAQSSIPGEG L-GIFSKTWI KAGTEMGPF- ---TGRVIAP 
rn_UP502BA SSLVLPVEVI IAQSSIPGEG L-GIFSKTWI KAGTEMGPF- ---TGRVIAP 
fr_un_2780 WLRDLPREVC LCTSTVPGLG Y-GICAAQRI PQGTWIGPF- ---QGVPLLL 
xt_sc7     WLRDLPREVC LCTSTVPGLA Y-GICAAQRI QQGTWIGPF- ---QGVLVSP 
gg_cUn_13  WLRDLPREVC LCTSTVPGLA Y-GICAAQRI QQGTWIGPF- ---QGVLLLP 
hs_PRDM6   WLRDLPREVC LCTSTVPGLA Y-GICAAQRI QQGTWIGPF- ---QGVLLPP 
pt_PRDM6   WLRDLPREVC LCTSTVPGLA Y-GICAAQRI QQGTWIGPF- ---QGVLLPP 
rn_UP50228 WLRDLPREVC LCTSTVPGLA Y-GICAAQRI QQGTWIGPF- ---QGVLLPP 
mm_NP00102 WLRDLPREVC LCTSTVPGLA Y-GICAAQRI QQGTWIGPF- ---QGVLLPP 
fr_UP362A0 QALELPEGLT ILQACWGNLS HRGVFADASV HKGTRFGPF- ---QGKLVNT 
xt_U4D425A ---------- ---------- --GVFCKNLI PKGAKFGPF- ---QGKVVHP 
gg_U447765 ---------- ---------- ---------- ---------- ---------- 
hs_PRDM14  DSLQLPEGLC LMQTVFGEVP HFGVFCSSFI AKGVRFGPF- ---QGKVVNA 
pt_PRDM14  DSLQLPEGLC LMQTVFGEVP HFGVFCSSFI AKGVRFGPF- ---QGKVVNA 
mm_XP91853 DSLQLPEGLC LMQTSFGDVP HFGVFCSDFI AKGVRFGPF- ---RGRVVNA 
rn_UP50347 DSLQLPEGLC LMQTAFGDAP HFGVFCSNFI AKGVRFGPF- ---QGKVVNA 
hs_PRDM7   SALSLPPGLR IGPSGIPQAG LGVWNEASDL PLGLHFGPY- ---EGRITED 
pt_PRDM7   SALSLPPGLR IGPSGIPQAG LRVWNEASDP PLGLHSGPY- ---EGQITED 
fr_un_498  ALLTLPYGLR IGRSSIPNAG VGVLNNGPVV PVGMHFGPY- ---EGEVTAK 
mm_ch17_15 SVLSLPPGLR ISPSGIPEAG LGVWNEASDL PVGLHFGPY- ---EGQITED 
rn_XP34484 SVLSLPPGLR IGPSGIPEAG LGVWNEASDL PVGLHFGPY- ---KGQITED 
hs_PRDM9   SALSLPPGLR IGPSGIPQAG LGVWNEASDL PLGLHFGPY- ---EGRITED 
pt_PRDM9   SALSLPPGLR IGPSGIPQAG LGVWNEASDL PLGLHFGPY- ---KGRITED 
fr_un_1562 AALTIPSGLE VFSN-GQEVD VRCLDA--NI PKGAVFGPY- ---EGELVSK 
xt_sc281   AALSVPCGIE VVKDSSGE-- ---------- ---------- ---------- 
gg_c5_195  AALTIPPGIE VVKEPSGEND VRCMNE--VI PKGHIFGPY- ---EGQISSQ 
hs_PRDM11  AALTIPQGME VVKDTSGESD VRCVNE--VI PKGHIFGPY- ---EGQISTQ 
pt_PRDM11  AALTIPQGME VVKDTSGESD VRCVNE--VI PKGHIFGPY- ---EGQISTQ 
rn_XP21577 AALTIPQGME VVKEVGGESD VRCINE--VV PKGHIFGPY- ---EGQISTQ 
mm_XP92119 AALTIPQGME VVKDAGGESD VRCINE--VI PKGHIFGPY- ---EGQISTQ 
xt_sc3     DDIPIPPEFE LRESNIPGTG LGIWT-KVQI SVGEKFGPF- ---EGEQCMN 
rn_chr2_11 ---------- ---------- ---------- ---------- ---------- 
mm_ch3_301 DDIPIPDEFE LRESTMPGAG LGIWT-KRKI EIGEKFGPY- ---MGEQRSD 
gg_U448B82 DDIPIPSEFE LRESNIPGAG LGIWT-KRKI EVGEKFGPF- ---VGEQRPH 
hs_PRDM3   DDIPIPAEFE LRESNMPGAG LGIWT-KRKI EVGEKFGPY- ---VGEQRSN 
pt_PRDM3   DDIPIPAEFE LRESNMPGAG LGIWT-KRKI EVGEKFGPY- ---VGEQRSN 
fr_un_703  DDIPIPSNLE LRESSVPGAG LGVWA-KTRI GAGERFGLH- ---STLHHGS 
xt_sc378   DDIPIPPDFE LRESSIPGAG LGIWA-KKKI EAGERLGPY- ---IMMQKTT 
gg_U449705 DDIPIPPDFE LRESSIPGAG LGIWA-KKKI EVGERFGPY- ---MTVQRST 
mm_NP08178 EDIPIPPDFE LRESSIPGAG LGIWA-KRKM EIGERFGPY- ---VVTPRAA 
rn_ch5_171 EDIPIPPDFE LRESSIPGAG LGIWA-KRKM EIGERFGPY- ---MVAPRAA 
hs_PRDM16  EDIPIPADFE LRESSIPGAG LGVWA-KRKM EAGERLGPC- ---VVVPRAA 
pt_PRDM16  EDIPIPADFE LRESSIPGAG LGVWA-KRKM EAGERLGPC- ---VVVPRAA 
fr_UP365A9 LGMYVPDRFS LKSSKVQD-G IGLYT-ARRV KKGEKFGPF- ---VGEKKLP 
xt_U4D4B61 LGMYVPDRFS LKSSKVQD-G MGLYT-SRRV KKGEKFGPF- ---AGEKRIP 
gg_U448180 LGMYVPDRFA LKSSKVQD-G MGLYT-ARRV KKGEKFGPF- ---AGEKRMP 
hs_PRDM5   LGMYVPDRFS LKSSRVQD-G MGLYT-ARRV RKGEKFGPF- ---AGEKRMP 
pt_PRDM5   LGMYVPDRFS LKSSRVQD-G MGLYT-ARRV RKGEKFGPF- ---AGEKRMP 
mm_NP08182 LGMYVPDRFA LKSSRVQD-G MGLYT-ARRV RKGEKFGPF- ---AGEKRMP 
rn_UP5031A LGMYVPDRFA LKSSRVQD-G MGLYT-ARRV RKGEKFGPF- ---AGEKRMP 
fr_UP364AF IWEGLPDCLR LGPSAVNSRR VGVWA-NRVI PKGKRFGPF- ---AGEKKKR 
xt_U4D3F5C IHRGLPEELS LSPSAVDSTR LGVWA-RRQV LRGKKFGPF- ---LGEKKKR 
gg_cUn1375 VLRGLPEDVR LFPSAVDKTR LGVWA-TKSI LKGKKFGPF- ---VGDKKKR 
hs_PRDM2   VLRGLPEEVR LFPSAVDKTR IGVWA-TKPI LKGKKFGPF- ---VGDKKKR 
pt_PRDM2   VLRGLPEEVR LFPSAVDKTR IGVWA-TKPI LKGKKFGPF- ---VGDKKKR 
rn_Q63755  VLRGLPEEVR LFPSAVDKTR IGVWA-TKPI LKGKKFGPF- ---VGDKKKR 
mm_XP20402 VLRGLPEEVR LLPSAVDKTR IGVWA-TKPI LKGKKFGPF- ---VGDKKKR 
xt_sc82    ALLSLPPGLA LGPSLSQGEG MGLWCVGKVL QCGTLLPP-- ---------- 
hs_PRDM17  ALKSLPRGLA LGPSLAKEQR LGVWCVGDPL QPGLLWGPL- ---EEESASK 
pt_PRDM17  ALKSLPRGLA LGPSLAKEQR LGVWCVGDPL QPGLLWGPL- ---EEESASK 
mm_XP92904 VLRSLPQGLA VGPSRSRNQH LGVWCVGAPL QPGLHWGPL- ---EDESVL- 
rn_XP23028 ALRSLPQGLA MGPSRSRKQH LGVWCVGAPX QPGLHWGPL- ---EEEAVL- 
fr_un_660  ARASLPLVLY IDRF---LG- -GVFS-KRRI PKRTQFGPV- ---EGPL--- 
xt_sc116   ARASLPLVLY IDRF---LG- -GVYS-KRRI PKRTQFGPL- ---EGPL--- 
gg_c24_14  ARASLPLVLY IDRF---LG- -GVFS-KRRI PKRTQFGPV- ---EGPL--- 
mm_XP35614 ARASLPLVLY IDRF---LG- -GVFS-KRRI PKRTQFGPV- ---EGPL--- 
rn_XP57637 ARASLPLVLY IDRF---LG- -GVFS-KRRI PKRTQFGPV- ---EGPL--- 
pt_PRDM10  ARASLPLVLY IDRF---LG- -GVFS-KRRI PKRTQFGPV- ---EGPL--- 
hs_PRDM10  ARASLPLVLY IDRF---LG- -GVFS-KRRI PKRTQFGPV- ---EGPL--- 
fr_un_212  ARSSLPSSLE IRQLTNGEE- -GVFV-LHRL VKRTRFGPF- ---EAKR--- 
xt_sc748   GRSSLPSNLE IKQAEDGAE- -GVFA-VTPL VKRTQFGPF- ---ESKR--- 
gg_U4474B3 ARSSLPSNLE IRQLEDGTE- -GVFA-LTQL VKRTQFGPF- ---ESKR--- 
hs_PRDM15  GRSSLPPNLE IRRLEDGAE- -GVFA-ITQL VKRTQFGPF- ---ESRR--- 
pt_PRDM15  GRSSLPPNLE IRRLEDGAE- -GVFA-ITQL VKRTQFGPF- ---ESRR--- 
mm_XP91267 ARSSLPSNLE IRRLDDGAE- -GVFA-VTQL VKRTQFGPF- ---ESRR--- 
rn_XP23950 ARSSLPSNLE IRRLDDGAE- -GVFA-VTQL VKRTQFGPF- ---ESRR--- 
fr_un_52   ARLSLPRPLC LRISVANEPL -GVFA-RDII PQRTCFGPM- ---VGQHCSN 
xt_sc601   ARLSLPKELA LRQSVTGAEM -GVWA-QETI PVRTCFGPL- ---IGQESQS 
gg_U3A9889 ARLSLPKQLV LRQSLMGAEV -GVWT-RETI PVRTCFGPL- ---IGQQSHS 
hs_PRDM4   ARLSLPKQLV LRQSIVGAEV -GVWT-GETI PVRTCFGPL- ---IGQQSHS 
pt_PRDM4   ARLSLPKQLV LRQSIVGAEV -GVWT-GETI PVRTCFGPL- ---IGQQSHS 
mm_NP85763 ARLSLPKQLV LRQSIVGTDV -GVWT-AETI PVRTCFGPL- ---IGQQSHS 
rn_NP57984 ARLSLPKQLV LRQSIVGTDV -GVWT-AETI PVRTCFGPL- ---IGQQSHS 
fr_Q75UA3  AELSLPRNLA FKSSFDSKEV VGVCS-REYI PKGTRFGPL- ---VGEIYTA 
gg_U447E72 LGWVLPT--M QPPAPHRPRV TGVIS-KEYI PKGTRFGPL- ---VGEIYTS 
xt_U4D5B0A AQASLPRNLL FKYASGCKEV IGVVS-KEYI PKGTRFGPL- ---VGEIYTN 
hs_PRDM1   AEASLPRNLL FKYATNSEEV IGVMS-KEYI PKGTRFGPL- ---IGEIYTN 
pt_PRDM1   AEASLPRNLL FKYATNSEEV IGVMS-KEYI PKGTRFGPL- ---IGEIYTN 
mm_NP03157 AEASLPRNLL FKYAANNSKV IGVVS-KEYI PKGTRFGPL- ---IGEVYTN 
rn_XP22832 AEASLPRNLL FKYAANNSKV IGVVS-KEYI PKGTRFGPL- ---IGEVYTN 
fr_UP36142 ---------- ---------- ----T-DCSI PAGLRIGPV- ---PGIFKLG 
xt_sc19    ---------- ---------- ----A-DNCI PAGLRLGPI- ---MGIFKLG 
gg_cUn1049 ---------- ---------- ----A-ESCI PAGLRLGPV- ---PGVFKLG 
mm_XP88946 ---------- ---------- ----A-DCCI PAGLRLGPV- ---PGTFKLG 
rn_XP34551 ---------- ---------- ----A-DCCI PAGLRLGPV- ---PGTFKLG 
pt_PRDM13  ---------- ---------- ----A-DCCI PAGLRLGPV- ---PGTFKLG 
hs_PRDM13  ---------- ---------- ----A-DCCI PAGLRLGPV- ---PGTFKLG 
fr_UP364D6 QKLVWDGDAK AVQQCLTDIF TSVYT-TCDI PENAIFGPCV LSHTSLYDSI 
xt_U4D4570 QKPVWDGDAK AVQQCLTDIF TSVYT-TCDI PENAIFGPCV LSHTSLYDSI 
gg_c4_458  PRGPWDGEAK AVQQCLTDIF TSVYT-TCDI PENAIFGPCV LSHTSLYDSI 
hs_PRDM8   QRGIWDGDAK AVQQCLTDIF TSVYT-TCDI PENAIFGPCV LSHTSLYDSI 
pt_PRDM8   QRGIWDGDAK AVQQCLTDIF TSVYT-TCDI PENAIFGPCV LSHTSLYDSI 
mm_NP08422 QRGIWDGDAK AVQQCLTDIF TSVYT-TCDI PENAIFGPCV LSHTSLYDSI 
rn_XP22320 QRGIWEGDAK AVQQCLTDIF TSVYT-TCDI PENAIFGPCV LSHTSLYDSI 

           EHVD--LLKN NNLMWEV--- --------F- ---------- -----NEDGT 
           EHVD--LCKN NNLMWEV--- --------F- ---------- -----NEDGT 
           EHVD--LCKN NNLMWEV--- --------F- ---------- -----NEDGT 
           EHVD--ICKN NNLMWEV--- --------F- ---------- -----NEDGT 
           EHVD--ICKN NNLMWEV--- --------F- ---------- -----NEDGT 
           EHVD--ICKN NNLMWEV--- --------F- ---------- -----NEDGT 
           EHVD--ICKN NNLMWEV--- --------F- ---------- -----NEDGT 
           DKLPSGAVRN TRHLWEV--- ---------- ---------- ---------- 
           EKVQNGGVRN TQHLWEI--- --------Y- ---------- -----DQDGT 
           EKVQAGAVRN TQHLWEI--- --------Y- ---------- -----DQDGT 
           EKVQAGAVRN TQHLWEI--- --------Y- ---------- -----DQDGT 
           EKVQAGAVRN TQHLWEI--- --------Y- ---------- -----DQDGT 
           EKVQTGAVRN TQHLWEI--- --------Y- ---------- -----DQDGT 
           EKVQTGVVRN TQHLWEI--- --------Y- ---------- -----DQDGT 
           SEIK--TYDD NTLMWEV--- --------F- ---------- ------ENGK 
           SEIK--TYGD NSLMWEI--- --------F- ---------- ------DEGR 
           ---------- ------V--- --------F- ---------- ------EYGQ 
           SEVK--TYGD NSVMWEI--- --------F- ---------- ------EDGH 
           SEVK--TYGD NSVMWEI--- --------F- ---------- ------EDGH 
           SEVK--AHRD NSRMWEI--- --------F- ---------- ------EDGH 
           SEVK--THRD NSRMWEV--- --------K- ---------- ------QTCF 
           EEAA-----N SGYSWLI--- --------T- ---------- -----KGRNC 
           EEAA-----N SGYSWLI--- --------T- ---------- -----KGRNC 
           ENAL-----T SHFSWEI--- --------Y- ---------- -----KGEDT 
           EEAA-----N SGYSWLI--- --------T- ---------- -----KGRNC 
           EEAA-----N SGYSWLI--- --------T- ---------- -----KGRNC 
           EEAA-----N NGYSWLV--- --------T- ---------- -----KGRNC 
           EEAA-----N NGYSWLV--- ---------- ---------- ---------- 
           DKSP------ GLFSWII--- --------F- ---------- -----DFDNT 
           ---------- ------I--- --------V- ---------- -----DNNNR 
           DKSA------ GFFSWLI--- --------V- ---------- -----DKNNR 
           DKSA------ GFFSWLI--- --------V- ---------- -----DKNNR 
           DKSA------ GFFSWLI--- --------V- ---------- -----DKNNR 
           DKSA------ GFFSWLI--- --------V- ---------- -----DKNNR 
           DKSA------ GFFSWLI--- --------V- ---------- -----DKNNR 
           LE-------H PQSGWEV--- --------L- ---------- -----DEHGN 
           ---------- ------I--- --------L- ---------- -----DEFCN 
           LK-------D SSYGWEI--- --------L- ---------- -----DEFCN 
           LK-------D PSYGWEI--- --------L- ---------- -----DEFCN 
           LK-------D PSYGWEI--- --------L- ---------- -----DEFYN 
           LK-------D PSYGWEI--- --------L- ---------- -----DEFYN 
           -K-------D NSFGWE---- ---------- ---------- ---------- 
           LK-------E NNLGWEI--- --------LP ESDVTSQDGC LSKVSDELDN 
           LK-------E TNFGWEI--- --------LT DPEVTSQEGS IKKIADDLGN 
           LK-------E ADFGWEM--- --------LT DTEVSSQESC IKKISEDLGS 
           LK-------E ADFGWEM--- --------LT DTEVSSQESC IKK------- 
           AK-------E TDFGWEI--- --------LT DVEVSPQEGC ITKISEDLGS 
           AK-------E TDFGWEI--- --------LT DVEVSPQEGC IKKISEDLGS 
           GELD--ESSD TRLMWEV--- --------R- ---------- -----GSKGD 
           NEVD--EGID NRLMWEV--- --------R- ---------- -----GNKGE 
           QELD--ENTD CRLMWEV--- --------R- ---------- -----GSKGE 
           EDLD--ENMD YRLMWEV--- --------R- ---------- -----GSKGE 
           EDLD--ENMD YRLMWEV--- --------R- ---------- -----GSKGE 
           EDLD--ENMD YRLMWEV--- --------R- ---------- -----GSKGE 
           EDLD--ENMD YRLMWEV--- --------R- ---------- -----GSKGE 
           SQVT-----S NVYMWEV--- --------Y- ---------- ----FPARG- 
           SQVK-----N NVYMWEV--- --------Y- ---------- ----YPNLG- 
           SQVK-----S NVYMWEV--- --------Y- ---------- ----YPNLG- 
           SQVK-----N NVYMWEV--- --------Y- ---------- ----YPNLG- 
           SQVK-----N NVYMWEV--- --------Y- ---------- ----YPNLG- 
           SQVR-----N NVYMWEV--- --------Y- ---------- ----YPNLG- 
           SQ-------- ------V--- --------Y- ---------- ----YPNLG- 
           ---------- ---------- ---------- ---------- ---------- 
           EKGE--GVKP RQE------- ---------- ---------- -----ENLSL 
           EKGE--GVKP RQE------- ---------- ---------- -----ENLSL 
           EKGE--GMKT PHE------- ---------- ---------- -----EDFSL 
           EKGE--GMKT SHE------- ---------- ---------- -----EDFSL 
           --VPQSELQE HYIHLKL--- ---------- ---------- --------D- 
           --VKKTELKD SYIHLKV--- --------F- ---------- ------QED- 
           --VRQTELKD CYIHLKVSLD KGDRKERDL- ---------- ------QED- 
           --VRGSELKD CYIHLKVSLD KGDRKDRDL- ---------- ------HED- 
           --VRGSELKD CYIHLKVSLD KGDRKDRDL- ---------- ------HED- 
           --VRGSELKD CYIHLKVSLD KGDRKDRDL- ---------- ------HED- 
           --VRGSELKD CYIHLKVSLD KGDRKERDL- ---------- ------HED- 
           --LPHLE-NE GAFPLKI--- --------F- ---------- ------RRDG 
           --VSKLD-KE PRFLLKV--- --------F- ---------- ------HKDG 
           --VAKLE-KE TVFPLKV--- --------F- ---------- ------QKDG 
           --VAKWE-KE SAFPLKV--- --------F- ---------- ------QKDG 
           --VAKWE-KE SAFPLKV--- --------F- ---------- ------QKDG 
           --VAKWE-KE SAFPLKV--- --------F- ---------- ------QKDG 
           --VAKWE-KE SAFPLKV--- --------F- ---------- ------QKDG 
           VDLSDWPEKD TPQIWKV--- --------Y- ---------- ------HNNV 
           LEVADW---- ---------- ---------- ---------- ---------- 
           LEVADWTDKA ASHIWKI--- --------Y- ---------- ------HSGV 
           MEVAEWTDKA VNHIWKI--- --------Y- ---------- ------HNGV 
           MEVAEWTDKA VNHIWKI--- --------Y- ---------- ------HNGV 
           LEVAEWTDKA VNHVWKI--- --------Y- ---------- ------HTGV 
           MEVAEWTDKA VSHVWKI--- --------Y- ---------- ------HNGV 
           ESVPKDANRE --YSWRL--- --------Y- ---------- ------TNGE 
           DTVPKNANRK --YFWRI--- --------Y- ---------- ------SSGE 
           DTVPKNANRK --YFWRI--- --------Y- ---------- ------SNGE 
           DTVPKNANRK --YFWRI--- --------Y- ---------- ------SRGE 
           DTVPKNANRK --YFWRI--- --------Y- ---------- ------SRGE 
           DTVPKNANRK --YFWRI--- --------Y- ---------- ------SREE 
           DTVPKNANRK --YFWRI--- --------Y- ---------- ------SREE 
           KYLSDRKEAG PKKKIHL--- --------V- ---------- ---------R 
           KYLSDRREPG PKKKLKD--- --------V- ---------- ---------Q 
           KYLSDRREPG PKKKVRM--- --------V- ---------- ---------R 
           KYLSDRREPG PKKKVRM--- --------V- ---------- ---------R 
           KYLSDRREPG PKKKVRM--- --------V- ---------- ---------R 
           KYLSDRREPG PKKKVRM--- --------V- ---------- ---------R 
           KYLSDRREPG PKKKVRM--- --------V- ---------- ---------R 
           AFIA-LKSTD KRTAPYI--- --------F- ---------- ---------R 
           AFIA-LKSTD KRTVPYI--- --------F- ---------- ---------R 
           AFIA-LKSTD KRTVPYI--- --------F- ---------- ---------R 
           AFIA-LKSTD KRTVPYI--- --------F- ---------- ---------R 
           AFIA-LKSTD KRTVPYI--- --------F- ---------- ---------R 
           AFVA-LKSTD KRTVPYI--- --------F- ---------- ---------R 
           AFVA-LKSTD KRTVPYI--- --------F- ---------- ---------R 

           VRYFIDASQE DQRSWMTYIK CARNEQEQNL EVV--QIGSS IFYKAVETIP 
           VRYFIDASQE DHRSWMTYIK CARNEQEQNL EVV--QIGNS IFYKATETIP 
           VRYFIDASQE DHRSWMTYIK CARNEQEQNL EVV--QIGNS IFYKAIEMIP 
           VRYFIDASQE DHRSWMTYIK CARNEQEQNL EVV--QIGTS IFYKAIEMIP 
           VRYFIDASQE DHRSWMTYIK CARNEQEQNL EVV--QIGTS IFYKAIEMIP 
           VRYFIDASQE DHRSWMTYIK CARNEQEQNL EVV--QIGTS IFYKAIEMIP 
           VRYFIDASQE DHRSWMTYIK CARNEQEQNL EVV--QIGTS IFYKAIEMIP 
           ---------- ---------- ---------- ---------- ---------- 
           LQHFIDGGEP SKSSWMRYVR CARHCGEQNL TVV--QYSAP LLLTACIACE 
           LQHFIDGGEP SKSSWMRYIR CARHCGEQNL TVV--QYRSN IFYRACVDIP 
           LQHFIDGGEP SKSSWMRYIR CARHCGEQNL TVV--QYRSN IFYRACIDIP 
           LQHFIDGGEP SKSSWMRYIR CARHCGEQNL TVV--QYRSN IFYRACIDIP 
           LQHFIDGGEP SKSSWMRYIR CARHCGEQNL TVV--QYRSN IFYRACVDIP 
           LQHFIDGGEP SKSSWMRYIR CARHCGEQNL TVV--QYRSN IFYRACIDIP 
           LSHFVDG-RG GLGNWMSLVK CARFPDEQNL IAV--QVEGQ IFYEACKDIQ 
           LSHFIDG-KG AAGNWMSRVN CARFPEEQNL IAL--QCEGE IYYESCKEIL 
           LSHFIDG-KG TAGNWMSLVN CARFPEEQNL TAL--QCQGQ IFYESCREIA 
           LSHFIDG-KG GTGNWMSYVN CARFPKEQNL VAV--QCQGH IFYESCKEIH 
           LSHFIDG-KG GTGNWMSYVN CARFPKEQNL VAV--QCQGH IFYESCKEIH 
           LSHFIDG-KG -SGNWMSYVN CARFPKEQNL LAV--QHQGQ IFYESCRDIQ 
           LSHFIDG-KG -SGNWMSYVN CARFPEEQNL AAV--QHQDQ IFYESCKDIH 
           YEY-VDGKDK SSANWMRYVN CARDDEEQNL VAF--QYHRQ IFYRTCRVIR 
           YEY-VDGKDK SWANWMRYEN CARDDEEQNL VSF--QYHRQ SFYRTCRVIR 
           YEY-IDGVRE SHSNWMRYVT CARDKEESNL LAV--EYNSI VLFHSCRTIN 
           YEY-VDGQDE SQANWMRYVN CARDDEEQNL VAF--QYHRK IFYRTCRVIR 
           YEY-VDGQDE SQANWMRYVN CARDDEEQNL VAF--QYHRK IFYRTCRVIR 
           YEY-VDGKDK SWANWMRYVN CARDDEEQNL VAF--QYHRQ IFYRTCRVIR 
           ---------- ------RYVN CARDDEEQNL VAF--QYHRQ IFYRTCRVIR 
           YRC-IDGGDE TKANWMRFVR TSAEESDRNL TAF--QHCKN IYFRVCRTLV 
           YKS-IDGTDE AYANWMRYVV ISREEREQNL MAF--QHSEK IYFRTCRDIQ 
           YKS-IDGTDE TKANWMRYVI ISREEREQNL MAF--QHSER IYFRACRDIR 
           YKS-IDGSDE TEANWMRYVV ISREEREQNL LAF--QHSER IYFRACRDIR 
           YKS-IDGSDE TKANWMRYVV ISREEREQNL LAF--QHSER IYFRACRDIR 
           YKS-IDGSDE TKANWMRYVV ISREEREQNL LAF--QHSER IYFRACRDIR 
           YKS-IDGSDE TKANWMRYVV ISREEREQNL LAF--QHSER IYFRACRDIR 
           VKFCIDASQP DVGNWLKFIK FAGYCNQANL VAC--QLNDQ IFYRAVADIE 
           VKFCIDASQP DVGSWLKYIR FAGCYDQHNL VAC--QINDQ IFYRVVADIA 
           VKFCIDASQP DVGSWLKYIR FAGCYDQHNL VAC--QINDQ IFYRVVADIA 
           VKFCIDASQP DVGNWLKYIK FAGCYDQHNL VAC--QISDQ IFYRVVADIE 
           VKFCIDASQP DVGSWLKYIR FAGCYDQHNL VAC--QINDQ IFYRVVADIA 
           VKFCIDASQP DVGSWLKYIR FAGCYDQHNL VAC--QINDQ IFYRVVADIA 
           ---------- ---------- ---------- ---------- ---------- 
           DKMCLENNQN GSWNWLKFIR IACSCDEQNL AVC--YLNEQ LSYKVIKDIE 
           EKFCIDANQS GSGTWLKYIR AACSCAEQNL AVC--HVNDQ IYYKVIKEIE 
           EKFCVDANQA GSGSWLKYIR VACSCDDQNL AMC--QINEQ IYYKVIKDIE 
           ---------- ---------- ---------- ---------- ---------- 
           EKFCVDANQA GAGSWLKYIR VACSCDDQNL TMC--QISEQ IYYKVIKDIE 
           EKFCVDVNQA GAGSWLKYIR VACSCDDQNL TMC--QISEQ IYYKVIKDIE 
           VLYILDASNP RHANWLRFVH QAPSQEQKNL AAI--QDGEN IFYLAVDDIE 
           VMYVLDATNP RHSNWLRFVH EAPSQEKKNL AAI--QEGEN IFYLAVDDIE 
           VLYILDASNP RHSNWLRFVH EAPSQEQKNL AAI--QEGEN IFYLAVDDIE 
           VLYILDATNP RHSNWLRFVH EAPSQEQKNL AAI--QEGEN IFYLAVEDIE 
           VLYILDATNP RHSNWLRFVH EAPSQEQKNL AAI--QEGEN IFYLAVEDIE 
           VLYILDATNP RHSNWLRFVH EAPSQERKNL AAI--QEGEN IFYLAVDDIE 
           VLYILDATNP RHSNWLRFVH EAPSQERKNL AAI--QEGEN IFYLAVDDIE 
           -WMCVDATDP TKGNWLRYVN WAHSSEEQNL FPL--EINRA IYYKVLRPIG 
           -WMCIDATDP HKGNWLRYVN WARSAKEQNL CPL--EINRA IYYKTLKPIA 
           -WMCVDATDP KKGNWLRYIN WARSGKEQNL FPL--EINRT IYYKSLKPIA 
           -WMCIDATDP EKGNWLRYVN WACSGEEQNL FPL--EINRA IYYKTLKPIA 
           -WMCIDATDP EKGNWLRYVN WACSGEEQNL FPL--EINRA IYYKTLKPIA 
           -WMCIDATDP EKGNWLRYVN WACSGEEQNL FPL--EINRA IYYKTLKPIA 
           -WMCIDATDP EKGNWLRYVN WACSGEEQNL FPL--EINRA IYYKTLKPIA 
           ---------- ---------- --------NV KLC--SLSGV VRLQVIATIH 
           GPWGDVCACE QSSGWTSLVQ RGRLESEGNV APV--RISER LHLQVYQLVL 
           GPWGDVCACE QSSGWTSLVQ RGRLESEGNV APV--RISER LHLQVYQLVL 
           APCGAICPRQ QSSTWTSLVQ EGRLQSDGNA SLV--WIREK LHLQVDQTIL 
           APCGAICTXK QSSSWTSLVQ PGRLQSDGNV SLV--WVSEK LHLQVSQTGL 
           --LWLELSDE ERCNWMMFVR PAQNHLEQNL VAY--QYGSE IFYTTIKNIQ 
           --LWFELSEE SLCNWMMFVR PAQNHLEQNL VAY--QYGQH IYFTTIKNIE 
           --LWFELSSE ALCNWMMFVR PAQNHLEQNL VAY--QYGHH IYYTTIKNVE 
           --LWFELSDE TLCNWMMFVR PAQNHLEQNL VAY--QYGHH VYYTTIKNVE 
           --LWFELSDE TLCNWMMFVR PAQNHLEQNL VAY--QYGHH VYYTTIKNVE 
           --LWFELSDE TLCNWMMFVR PAQNHLEQNL VAY--QYGHH VYYTTIKNVE 
           --LWFELSDE TLCNWMMFVR PAQNHLEQNL VAY--QYGHH VYYTTIKNVE 
           SVACLDTSSE DDCNWMMLVR PADDHQHQNL TAY--QLEED LFFNTSQDVL 
           RSELCDTSSE DDCNWMMFVR PAADFTHQNL TAF--QHGND VYFTTSQDIA 
           PLLYFDTSNE DDCNWMMMVR PATEHEHQNL TAF--QHDND IYFTTSRDIP 
           HPVCFDTSNE DDCNWMMLVR PAAEAEHQNL TAY--QHGSD VYFTTSRDIP 
           HPVCFDTSNE DDCNWMMLVR PAAEAEHQNL TAY--QHGSD VYFTTSRDIP 
           HPVCFDTSNE DDCNWMMLVR PALEPGHQNL TAY--QHGSD VYFTTSKDIP 
           HPVCFDTSNE DDCNWMMLVR PALEPGHQNL TAY--QHGSD VYFTTSKDIP 
           LEFSIVTTDE NECNWMMFVR KARTHEEQNL VAY--PANGK LFFCTTTEIH 
           ---------- ---------- ---------- ---------- ---------- 
           LEFCIITTDE TECNWMMFVR KARNREEQNL VAY--PHDGK IYFCTSRDIP 
           LEFCIITTDE NECNWMMFVR KARNREEQNL VAY--PHDGK IFFCTSQDIP 
           LEFCIITTDE NECNWMMFVR KARNREEQNL VAY--PHDGK IFFCTSQDIP 
           LEFCIITTDE NECNWMMFVR KARNREEQNL VAY--PHDGK IYFCTSQDIP 
           LEFCIITTDE NECNWMMFVR KARNREEQNL VAY--PHDGK IYFCTSQDIP 
           FHHFIDGLDE TRSNWMRYVN PAHSVAEQNL AAC--QNGME IYFYTVKPIP 
           LHHFIDGFNE DKSNWMRYVN PGYSVQEQNL AAC--QNGMN IYFYTIKPIP 
           FQHFIDGYNE DKSNWMRYVN PAHSLQEQNL AAC--QNGMN IYFYTIKPIP 
           LHHFIDGFNE EKSNWMRYVN PAHSPREQNL AAC--QNGMN IYFYTIKPIP 
           LHHFIDGFNE EKSNWMRYVN PAHSPREQNL AAC--QNGMN IYFYTIKPIP 
           FHHFIDGFNE EKSNWMRYVN PAHSAREQNL AAC--QNGMN IYFYTIKPIP 
           FHHFIDGFNE EKSNWMRYVN PAHSAREQNL AAC--QNGMN IYFYTIKPIP 
           GEFVDEAGSP V-PDWIGLIR AARNSQEQNL EAVSDLPGGQ IFYRVMREIP 
           GDLLDEAGGP A-TEWMGLIR AARNNQEQIL EAISDLPGGQ IYYRTLRDVQ 
           GELVDEAGSS A-LEWIGLIR AARNAQEQTL EAVADLPGGQ IFYRALRDVQ 
           GELVDESGGS P-LEWIGLIR AARNPQEQTL EAIADLPGGQ IFYRALRDVQ 
           GELVDESGGS P-LEWIGLIR AARNPQEQTL EAIADLPGGQ IFYRALRDVQ 
           GELVDESGGS P-LEWIGLIR AARNSQEQTL EAIADLPGGQ IFYRALRDVQ 
           GELVDESGGS P-LEWIGLIR AARNSQEQTL EAIADLPGGQ IFYRALRDVQ 
           VDTSAANSTS EGLMWLRLVQ SARDKEEQNL EAY--VKNGQ LFYRSLRRIE 
           VDTSAANGSS EGLMWLRLVQ SARNKEEQNL EAY--IKNGQ LFYRSLRRVA 
           VDTSAANGSA EGLMWLRLVQ AARERQEQNL EAY--VKSGQ LFYRSLRRIA 
           VDTSAANGSS EGLMWLRLVQ SARDKEEQNL EAY--IKNGQ LFYRSLRRIA 
           VDTSAANGSS EGLMWLRLVQ SARDKEEQNL EAY--IKNGQ LFYRSLRRIA 
           VDTSAANGSS EGLMWLRLVQ SARDKEEQNL EAY--IKNGQ LFYRSLRRIA 
           VDTSAANGSS EGLMWLRLVQ SARDKEEQNL EAY--IKNGQ LFYRSLRRIA 

           PD-QELLVWY -GNTHNTFLG IPGVPGTDEE Q
           PD-QELLVWY -GNFPNTFLG IPGVPGMEEE Q
           PD-QELLVWY -GNSHNTFLG IPGVPGLEEE Q
           PD-QELLVWY -GNSHNTFLG IPGVPGLEED Q
           PD-QELLVWY -GNSHNTFLG IPGVPGLEED Q
           PD-QELLVWY -GNSHNTFLG IPGVPGLEEE Q
           PD-QELLVWY -GNSHNTFLG IPGVPGLEEE Q
           ---------- ---------- ---------- -
           KE-TFLVCIY ---------- ---------- -
           RG-TELLVWY ---------- ---------- -
           RG-TELLVWY ---------- ---------- -
           RG-TELLVWY ---------- ---------- -
           RG-TELLVWY ---------- ---------- -
           RG-TELLVWY ---------- ---------- -
           PG-QELLVWY -GDCYMQFLG IPLTLKEARE D
           PG-QELLVWY -GDSYLQFLG IPLSLKGLGE G
           PK-EELLVWY -GDCYVQFLG IPICLKGMPE A
           QN-QELLVWY -GDCYEKFLD IPVSLQVTEP G
           QN-QELLVWY -GDCYEKFLD IPVSLQVTEP G
           QN-QELLVWY -GNGYEKFLG VPMNLRVTEQ G
           QN-QELLVWY -GNCYEKFLD IPMSLQVTEQ G
           PGCCELLVWY -GDEYGQELG IKWGSKWKKE L
           PGCCELLVWY -GDE-GQELG IKWGSKWKKE L
           PG-DELLVWP -SSKLLAEFT DIWSQKWFSR A
           PG-CELLVWY -GDEYGQELG IKWGSKMKKG F
           PG-RELLVWY -GDEYGQELG IKWGSKMKKG F
           PG-CELLVWY -GDEYGQELG IKWGSKWKKE E
           PG-CELLVWY -GDEYGQELG IKWGSKWKKE E
           AG-EKLRVWY -SEDYIHRLH AISQESIDQN L
           PG-EKLRVWY -SEDYMKRLH SMSQETINRN L
           PG-EKLRVWY -SEDYMKRLH SMSQETINRN L
           PG-EWLRVWY -SEDYMKRLH SMSQETIHRN L
           PG-EWLRVWY -SEDYMKRLH SMSQETIHRN L
           PG-ERLRVWY -SEDYMKRLH SMSQETIHRN L
           PG-ERLRVWY -SEDYMKRLH SMSQETIHRN L
           PG-EELLLFM KSEDYTYARM APDIHEERQY R
           PG-EELLLFM KSEEDPHEPM APDIHEERQH R
           PG-EELLLFM KSEEDPHEPM APDIHEERQH R
           PG-EELLLFM KSEDYSHETM APDIHEERQY R
           PG-EELLLFM KSEDYPHETM APDIHEERQY R
           PG-EELLLFM KSEDYPHETM APDIHEERQY R
           ---------- ---------- ---------- -
           PG-EELLVYM KEGNYSPGNM PPNIDE---- -
           PG-EELLVCA KEGSYSLGVM APSMED---- -
           PG-EELLVHV KEGAYSLGVM APSLDE---- -
           ---------- ---------- ---------- -
           PG-EELLVHV KEGVYPLGTV PPGLDE---- -
           PG-EELLVHV KEGVYPLGTV PPGLDD---- -
           TD-TELLIGF LDSDMEEDEE EEEEEEVIKD -
           TD-TELLIGY LDSDMEAEEE NTEIVNVVNK -
           TD-TELLIGY LDSDMEEEEE DEEEVTVIQE -
           TD-TELLIGY LDSDMEAEEE EQQIMTVIKE -
           TD-TELLIGY LDSDMEAEEE EQQIMTVIKE -
           TD-TELLIGY LDSDVEAEEE EQQALTMTKE -
           TD-TELLIGY LDSDVEAEEE EQQALTMARE -
           PG-EELLVWY TVEDNPEITA ALEEERASSL -
           PG-EELLVWY NGEDNPDIAA AIEEERASHR -
           PG-EELLVWY NGEDDPEIAA AIEEERASAR -
           PG-EELLVWY NGEDNPEIAA AIEEERASAR -
           PG-EE----- ---------- ---------- -
           PG-EELLVWY NGEDNPEIAA AIEEERASAR -
           PG-EELLVWY NGEDNPEIAA AIEEERASAR -
           PG-SELHIH- ---QEGHKLE NNGI------ -
           PG-SELLLWP QPSSEGPSLT QPGLDKEAAV -
           PG-SELLLWP QPSSEGPSLT QPGLDKEAAV -
           PG-FELLLRP QSPQKSLSVL HPKLEEEVA- -
           PG-VELLLRP QPPPKSLNVL HPKL-EEVA- -
           PK-EELKVW- ---------- ---------- -
           PK-QELKVA- ---------- ---------- -
           PK-QELKVW- ---------- ---------- -
           PK-QELKVW- ---------- ---------- -
           PK-QELKVW- ---------- ---------- -
           PK-QELKVW- ---------- ---------- -
           PK-QELKVW- ---------- ---------- -
           PG-AELRVWY -GAFYAKKMN KPTLKRLIQA P
           LG-AELRVWY -AAFYARRME KALLKPAIPC H
           PG-TELRVWY -AAFYAKKME KPVLKQVTSI S
           PG-TELRVWY -AAFYAKKMD KPMLKQAGSG V
           PG-TELRVWY -AAFYAKKMD KPMLKQAGSG V
           AG-TELRVWY -AAFYAKKMD KPMLKQACSS V
           AG-TELRVWY -AAFYAKKMD KPMLKQACSS V
           LD-QELLFYY -SRDYCRLLG VPQVPEGQLC Q
           ---------- ---------- ---------- -
           PE-HELFFYY -SRDYARQLG VPEHPDVHIC H
           PE-NELLFYY -SRDYAQQIG VPEHPDVHLC N
           PE-NELLFYY -SRDYAQQIG VPEHPDVHLC N
           PE-SELLFYY -SRNYAQQIG VPEHPDVHLC N
           PE-NELLFYY -SRDYAQQIG VPEHPDVHLC N
           AG-AELLVWY -CHDFAQRLH YPPSGELMMQ K
           AN-QELLVWY -CRDFAERLH YPSSRELTMM N
           AN-QELLVWY -CRDFADRLH YPTSGELVVL Q
           AN-QELLVWY -CRDFAERLH YPYPGELTMM N
           AN-QELLVWY -CRDFSERLH YPYPGELTMM N
           AN-QELLVWY -CRDFAERLH YPYPGELTVI N
           AN-QELLVWY -CRDFAERLH YPYPGELTVM N
           AG-EELTVWY -SSALAQWYD IPTTATPTHD E
           PG-EELTVWY -SSSLAQWFD ISTTATPTHD E
           PG-EELTVWY -SNPLAQWFD IPLTATPTHD E
           PG-EELTVWY -SNSLAQWFD IPTTATPTHD E
           PG-EELTVWY -SNSLAQWFD IPTTATPTHD E
           PG-EELTVWY -SNSLAQWFD IPTTATPTHD E
           PG-EELTVWY -SNSLAQWFD IPTTATPTHD E
           KD-EELLVWY -GKDLIDLLL LSSSR----- -
           KD-EELLVWY -GKELTDLLL LSPSR----- -
           KD-EELLVWY -GKELAELLL LGPAR----- -
           KD-EELLVWY -GKELTELLL LCPSR----- -
           KD-EELLVWY -GKELTELLL LCPSR----- -
           KD-EELLVWY -GKELTELLL LCPSR----- -
           KD-EELLVWY -GKELTELLL LCPSR----- -
