# Supplementary material for: Family expansion and gene rearrangements contributed to the functional specialization of PRDM genes in vertebrates
Source: BMC Evol Biol. 2007 Oct 4;7:187. doi: 10.1186/1471-2148-7-187 (PMC2082429; doi:10.1186/1471-2148-7-187)
Supplement: Additional file 4 — Tree data obtained with maximum likelihood. Phylogenetic tree of the PRDM genes in vertebrates using maximum likelihood in newick format. [file 1471-2148-7-187-S4.txt]

(((((((((fr_UP362A0:0.348784,(xt_U4D425A:0.140759,gg_U447765:0.234097)38:0.041434)44:0.063922,((rn_UP50347:0.081258,mm_XP91853:0.098054)84:0.063268,(pt_PRDM14:0.000000,hs_PRDM14:0.000000)100:0.044488)95:0.211168)98:0.644843,(((mm_NP00102:0.008871,(((hs_PRDM6:0.000000,pt_PRDM6:0.000000)85:0.000000,(gg_cUn_13:0.000000,fr_un_2780:0.174906)32:0.017819)15:0.008871,xt_sc7:0.219996)20:0.000000)13:0.008864,rn_UP50228:0.000000)100:0.637036,((xt_sc191:0.021770,(gg_U3AB325:0.000000,((rn_UP502BA:0.000000,mm_XP35532:0.000000)95:0.006248,(pt_PRDM12:0.000000,hs_PRDM12:0.000000)88:0.007764)98:0.028126)86:0.014170)91:0.055748,fr_UP14BB5:0.000000)100:0.610484)74:0.243359)83:0.341140,(((((fr_UP364D6:0.070567,xt_U4D4570:0.016161)46:0.033790,((rn_XP22320:0.007669,mm_NP08422:0.000000)70:0.007669,(pt_PRDM8:0.000000,hs_PRDM8:0.000000)85:0.000000)98:0.005407)51:0.083194,gg_c4_458:0.022428)100:1.292569,(((((hs_PRDM13:0.000000,pt_PRDM13:0.000000)81:0.000000,(rn_XP34551:0.000000,mm_XP88946:0.000000)88:0.008785)95:0.030546,gg_cUn1049:0.067538)53:0.032398,xt_sc19:0.165113)72:0.134369,fr_UP36142:0.081090)98:0.794712)96:1.139884,(((((fr_un_703:0.434362,xt_sc378:0.211612)54:0.079995,(((pt_PRDM16:0.013857,hs_PRDM16:0.007328)100:0.136842,(rn_ch5_171:0.028595,mm_NP08178:0.000000)79:0.032141)100:0.171176,gg_U449705:0.109652)59:0.038977)96:0.336310,((((rn_chr2_11:0.000000,mm_ch3_301:0.000000)100:0.078163,(pt_PRDM3:0.000000,hs_PRDM3:0.000000)100:0.008322)95:0.053761,gg_U448B82:0.023608)68:0.028322,xt_sc3:0.213372)89:0.132842)96:0.624519,(((((rn_UP5031A:0.014164,mm_NP08182:0.000000)99:0.052831,(pt_PRDM5:0.000000,hs_PRDM5:0.000000)100:0.007561)98:0.054682,xt_U4D4B61:0.131489)53:0.039308,gg_U448180:0.022197)49:0.102182,fr_UP365A9:0.035552)100:1.335491)51:0.186251,(((((pt_PRDM2:0.000000,hs_PRDM2:0.000000)46:0.000000,(mm_XP20402:0.008122,rn_Q63755:0.003594)66:0.003921)90:0.020243,gg_cUn1375:0.073875)86:0.074623,xt_U4D3F5C:0.093077)68:0.045760,fr_UP364AF:0.251549)98:0.820599)64:0.166627)47:0.222911)24:0.105705,((((((rn_XP22832:0.000000,mm_NP03157:0.007014)99:0.051965,(pt_PRDM1:0.007083,hs_PRDM1:0.000000)100:0.025966)98:0.062960,xt_U4D5B0A:0.091809)63:0.009359,gg_U447E72:0.187420)96:0.185850,fr_Q75UA3:0.090522)100:0.748124,((((((rn_NP57984:0.004712,mm_NP85763:0.029885)79:0.027141,(pt_PRDM4:0.000000,hs_PRDM4:0.000000)100:0.009980)99:0.076082,gg_U3A9889:0.042719)61:0.036636,xt_sc601:0.137271)58:0.047370,fr_un_52:0.481077)100:0.404014,(((fr_un_212:0.444291,gg_U4474B3:0.086933)41:0.013710,(((rn_XP23950:0.000000,mm_XP91267:0.000000)100:0.052253,(pt_PRDM15:0.000000,hs_PRDM15:0.000000)100:0.035535)90:0.073972,xt_sc748:0.313909)41:0.045258)100:0.460034,((((hs_PRDM10:0.000000,(pt_PRDM10:0.000000,(rn_XP57637:0.000000,mm_XP35614:0.000000)91:0.000000)88:0.009813)98:0.048824,gg_c24_14:0.013131)66:0.029562,xt_sc116:0.111061)71:0.078418,fr_un_660:0.106695)100:0.624371)100:0.532479)73:0.235402)44:0.241138)22:0.252882,((((((mm_XP92119:0.000000,rn_XP21577:0.021559)84:0.012916,(pt_PRDM11:0.000000,hs_PRDM11:0.007103)98:0.016383)96:0.065958,gg_c5_195:0.025308)67:0.020154,xt_sc281:0.083594)73:0.153860,fr_un_1562:0.426515)100:0.759076,((rn_XP34484:0.008951,((((hs_PRDM9:0.000000,pt_PRDM9:0.009229)91:0.024532,hs_PRDM7:0.007905)45:0.007269,pt_PRDM7:0.049053)95:0.083937,mm_ch17_15:0.007674)31:0.006744)92:0.315247,fr_un_498:0.803122)72:0.204644)70:0.174969)100:1.922116,xt_sc82:0.636582)84:0.591268,(rn_XP23028:0.042570,mm_XP92904:0.127077)100:0.420370)100:0.112890,pt_PRDM17:0.000000,hs_PRDM17:0.000000);
