# Supplementary material for: Family expansion and gene rearrangements contributed to the functional specialization of PRDM genes in vertebrates
Source: BMC Evol Biol. 2007 Oct 4;7:187. doi: 10.1186/1471-2148-7-187 (PMC2082429; doi:10.1186/1471-2148-7-187)
Supplement: Additional file 5 — Tree data obtained with Bayesian inference. Phylogenetic tree of the PRDM genes in vertebrates using Bayesian inference in newick format. [file 1471-2148-7-187-S5.txt]

((((((xt_sc3:0.17975,(((rn_chr2_1147:0.01080,mm_ch3_301:0.01328)1.00:0.06588,(hs_PRDM3:0.00598,pt_PRDM3:0.00630)0.97:0.01400)1.00:0.04806,gg_U448B82:0.02873)0.93:0.03337)0.98:0.12708,((fr_un_703:0.32908,xt_sc378:0.19902)0.55:0.08503,(gg_U449705:0.09305,((mm_NP081780:0.01101,rn_ch5_1712:0.02766)0.93:0.03331,(hs_PRDM16:0.01431,pt_PRDM16:0.01770)1.00:0.12244)1.00:0.14696)0.66:0.05309)1.00:0.26164)1.00:0.50428,(((fr_UP365A9E:0.09983,gg_U448180:0.02639)0.71:0.03994,((hs_PRDM5:0.00581,pt_PRDM5:0.00626)0.80:0.01336,(mm_NP081823:0.00534,rn_UP5031AE:0.01584)1.00:0.05050)1.00:0.05206)0.67:0.08188,xt_U4D4B61:0.06615)1.00:0.92903)0.65:0.15001,(fr_UP364AF7:0.21343,(xt_U4D3F5C:0.07711,(gg_cUn1375:0.06720,(((hs_PRDM2:0.00592,pt_PRDM2:0.00858):0.00000,rn_Q63755:0.01090):0.00000,mm_XP204027:0.01323)0.96:0.02550)1.00:0.06836)0.71:0.06258)1.00:0.61760)0.96:0.20648,(((((((hs_PRDM7:0.01233,(hs_PRDM9:0.00643,pt_PRDM9:0.01363)1.00:0.02740)0.67:0.01293,pt_PRDM7:0.04944)1.00:0.06477,(mm_ch17_152:0.01142,rn_XP344848:0.01912)0.68:0.02705)1.00:0.25469,(fr_un_498:0.32616,(xt_sc82:0.39650,((hs_PRDM17:0.00785,pt_PRDM17:0.00700)0.99:0.14669,(mm_XP929048:0.11110,rn_XP230283:0.04134)1.00:0.29635)1.00:0.47793)1.00:1.07299)0.93:0.33280)0.89:0.19814,(fr_un_1562:0.35286,(xt_sc281:0.07636,(gg_c5_195:0.02583,((hs_PRDM11:0.01233,pt_PRDM11:0.00629)0.98:0.02006,(rn_XP215777:0.02269,mm_XP921193:0.00731)0.92:0.01883)1.00:0.05945)0.58:0.03252)0.96:0.13331)1.00:0.56644)0.97:0.30143,(((((fr_un_660:0.13911,(gg_c24_14:0.02043,(((mm_XP356146:0.00766,rn_XP576373:0.00779):0.00000,pt_PRDM10:0.00729)0.86:0.01668,hs_PRDM10:0.00955)1.00:0.04425)0.73:0.02838)0.77:0.06943,xt_sc116:0.06193)1.00:0.46135,(((fr_un_212:0.34320,xt_sc748:0.24263):0.00000,gg_U4474B3:0.08894):0.00000,((hs_PRDM15:0.00572,pt_PRDM15:0.00596)0.98:0.03814,(mm_XP912670:0.00632,rn_XP239504:0.00532)1.00:0.04799)0.97:0.06832)1.00:0.37379)1.00:0.38978,(fr_un_52:0.39070,(xt_sc601:0.11363,(gg_U3A9889:0.04142,((hs_PRDM4:0.00560,pt_PRDM4:0.00758)0.86:0.01486,(mm_NP857633:0.03223,rn_NP579846:0.00949)0.99:0.03017)0.99:0.06778)0.66:0.05106)0.65:0.07468)1.00:0.32064)1.00:0.19150,(fr_Q75UA3:0.09350,((gg_U447E72:0.16210,xt_U4D5B0A:0.07783):0.00000,((hs_PRDM1:0.00593,pt_PRDM1:0.01290)0.99:0.02838,(mm_NP031574:0.01284,rn_XP228320:0.00671)1.00:0.04981)1.00:0.05744)1.00:0.14704)1.00:0.57526)0.94:0.20819)0.55:0.11527,((fr_UP362A01:0.23478,((xt_U4D425A:0.12358,gg_U447765:0.19481)0.60:0.05788,((hs_PRDM14:0.00477,pt_PRDM14:0.00607)0.98:0.04546,(mm_XP918536:0.08575,rn_UP503471:0.07289)1.00:0.05918)1.00:0.19673)0.65:0.11445)1.00:0.46794,(((((((fr_un_2780:0.13844,xt_sc7:0.18501):0.00000,gg_cUn_13:0.01413):0.00000,hs_PRDM6:0.00709):0.00000,pt_PRDM6:0.00734):0.00000,rn_UP502284:0.01256):0.00000,mm_NP001028453:0.01505)1.00:0.49736,(fr_UP14BB5:0.03001,(xt_sc191:0.02317,(gg_U3AB325:0.00614,((hs_PRDM12:0.00604,pt_PRDM12:0.00590)0.94:0.01372,(mm_XP355325:0.00613,rn_UP502BA6:0.00554)0.77:0.01124)0.96:0.02987)0.90:0.01791)0.79:0.03583)1.00:0.49145)0.90:0.18255)1.00:0.26721)0.82:0.16007):0.10092,((fr_UP361421:0.08342,(xt_sc19:0.14904,(gg_cUn1049:0.05904,(((mm_XP889460:0.00806,rn_XP345510:0.00702)0.97:0.01591,pt_PRDM13:0.00746):0.00000,hs_PRDM13:0.00771)0.99:0.03329)0.75:0.03647)0.99:0.11736)1.00:0.58017,((fr_UP364D66:0.05505,xt_U4D4570:0.01891):0.00000,(((gg_c4_458:0.07902,hs_PRDM8:0.00642):0.00000,pt_PRDM8:0.00632):0.00000,(mm_NP084223:0.00672,rn_XP223205:0.01324)0.95:0.01311)0.70:0.03462)1.00:0.89449):0.62407)1.00;
