# Supplementary material for: Family expansion and gene rearrangements contributed to the functional specialization of PRDM genes in vertebrates
Source: BMC Evol Biol. 2007 Oct 4;7:187. doi: 10.1186/1471-2148-7-187 (PMC2082429; doi:10.1186/1471-2148-7-187)
Supplement: Additional file 7 — Expression data from qPCR. Original data used for building Figure 2B. [file 1471-2148-7-187-S7.xls]

## Sheet: Additional file 7
	PRDM8	PRDM2	PRDM3	PRDM4	PRDM16	PRDM1	PRDM6	PRDM11	PRDM5	PRDM15	PRDM10	PRDM17
Bladder	2.51568	5.58574	0.641949	2.70654	0.187031	3.21567	15.0333	1.0518	0.514332	0.948198	0.711602	0.511481
Brain	3.68053	12.8155	0.0887774	3.5988	0.48685	1.41692	0.251079	1.14477	0.450707	0.980066	1.01993	0.32797
Breast	1.14539	4.72656	0.674509	2.67968	0.117486	4.33512	0.984824	1.01518	0.503491	1.08192	0.916916	0.710865
CD34+	5.91946	7.31571	1.03241	3.28605	0.842666	0.543354	0.00829584	1.83061	0.0592279	1.74788	0.967588	0.815579
Colon	0.734485	5.29339	1.9569	4.44698	0.152981	7.57488	2.38764	0.848031	0.592625	1.02113	0.978875	0.807421
Fetal Brain	7.78251	13.7637	0.04882	2.06	0.71541	0.629389	0.122207	1.53864	0.221005	1.66234	1.28459	0.685124
Fetal Liver	0.109999	4.01464	0.0495225	1.46604	0.0280413	2.78915	0.441485	1.11342	0.455422	0.886583	1.32106	1.38082
Kidney	0.346503	6.97315	9.42492	6.77976	1.29063	1.79992	0.656336	1.10914	0.890861	0.609069	0.850228	0.502602
Liver	0.300021	2.76742	0.164674	3.01996	0.0982919	2.90673	0.451953	0.707369	0.326748	1.29263	1.54055	2.35032
Lung	0.394261	5.34336	2.20287	2.87303	0.459493	6.21757	5.40272	1.15969	0.606852	0.840312	0.583352	0.295089
Melanocytes	NA	6.9218	NA	8.17503	0.00953806	0.127497	0.0498439	0.420925	0.882266	1.16357	1.40963	1.11773
Ovary	0.477859	5.53993	0.926185	2.39131	0.100248	2.89337	1.24303	1.07381	0.159437	0.806358	0.410921	1.28139
Pancreas	0.101305	5.77269	5.64482	4.60731	1.20896	0.753271	0.299778	0.835243	1.24077	1.11357	0.886429	0.652277
Placenta	1.1414	4.3294	0.382634	3.03625	0.0280209	4.15288	2.11116	0.887952	0.0889898	0.731549	1.11205	0.841486
Prostate	3.99846	6.82593	1.07465	2.51997	0.10195	1.5886	1.60987	0.925354	0.910258	0.897303	0.70573	0.411974
Spleen	0.625474	10.3771	0.493362	3.53795	0.135758	8.8681	0.0544836	1.1694	0.181921	1.18331	1.11383	0.886174
Stomach	0.874872	3.67726	3.63078	2.04168	1.05518	8.33894	0.439835	0.457278	0.491189	1.19293	0.944815	0.508997
Testis	0.218943	9.18791	0.082132	4.36283	0.200831	1.25133	1.03696	0.532961	0.536888	1.91396	0.963367	1.03663
Thymus	0.461627	8.69883	0.0624171	2.4415	0.0639844	4.73839	0.162808	0.552468	0.182926	2.92029	1.96443	1.44753
Thyroid	0.0867322	7.04024	0.387194	3.31861	2.4564	4.77713	0.716008	2.5001	1.10254	0.777655	0.897457	0.519003
Uterus	1.73512	6.78009	0.247006	2.7089	0.172343	5.08741	0.823077	1.60472	0.500001	0.957703	0.490568	1.0423

## Sheet: Legend
After assessing comparable trend of expression the mean of the corresponding Ct values of all assays was calculated and normalized to the reference genes. Finally the 2-DCt was calculated and normalized to the median of expression across each tissue (See Methods).
